# Supplementary material for: A New Phased-Array Magnetic Resonance Imaging Receive-Only Coil for HBO2 Studies
Source: Sensors (Basel). 2022 Aug 14;22(16):6076. doi: 10.3390/s22166076 (PMC9416538; doi:10.3390/s22166076)
Supplement: Supplementary file 1 [file sensors-22-06076-s001.zip]

Archive with 1 entries (1 files):
- sensors-1815190-supplementary.pdf
